# Supplementary material for: CDH1 methylation analysis in invasive lobular breast carcinomas with and without gene mutation
Source: Virchows Arch. 2024 May 7;485(2):291–7. doi: 10.1007/s00428-024-03814-8 (PMC11329400; doi:10.1007/s00428-024-03814-8)
Supplement: Supplementary file 1 — (XLSX 917 kb) [file 428_2024_3814_MOESM1_ESM.xlsx]

## Sheet: Suppl Table 1
Supplementary Table 1. Pyrosequencing primers.
	Name	5' Modif.	Oligo sequence 5' → 3'	CpGs covered
1st set	CDH1_Nshore_m_F		TTTTTGATTTTAGGTTTTAGTGAGT
	CDH1_Nshore_m_R	[BIO]*	ATAACCCTCTAACCTAAAATTACTA	4
	CDH1_Nshore_m_seq		GATTTTAGGTTTTAGTGAGTT
2nd set	CDH1_Island_m_F		ATTTTAGTAATTTTAGGTTAGAGGGTTA
	CDH1_Island_m_R	[BIO]*	ACCACAACCAATCAACAAC	7
	CDH1_Island_m_seq		ATTTTAGGTTAGAGGGTTAT
3rd set	CDH1_1stExon_m_F		GGGGTTTATTTGGTTGTAGT
	CDH1_1stExon_m_R	[BIO]*	AACTTCCCCAAACTCACAAATACTTTACA	3
	CDH1_1stExon_m_seq		GGGTTTATTTGGTTGTAGTTA
4th set	CDH1_Sshore_m_F		GGGTTGTAATGGGTAAGTTTTT
	CDH1_Sshore_m_R	[BIO]*	CCAAACAAAATTACCCCCTCC	4
	CDH1_Sshore_m_seq		GGGTAAGTTTTTTTTTTGGT
*[BIO] Biotin - All reverse primers are biotinylated at 5' (The abbreviation [Btn] is also sometimes used)
HPLC (High Performance Liquid Chromatography)

## Sheet: Suppl. Table 2
Supplementary Table 2. Clinicopathological features of the present series.
Tumor_ID	Age	Histological Type	CDH1 mutation	CDH1 LOH	TILS (%)	Surrogated Molecular Type	References*
Case_1	70	ILC	Wild Type	Yes	0.01	Luminal	10
Case_2	47	ILC	Wild Type	Yes	0.4	Luminal	10
Case_3	68	ILC	Wild Type	NA	0.01	Luminal	Present study
Case_4	42	ILC	Wild Type	Yes	0.01	Luminal	10
Case_5	62	ILC	Wild Type	NA	0.01	Luminal	Present study
Case_6	70	ILC	Wild Type	Yes	0.01	TN	6
Case_7	80	ILC	Wild Type	Yes	0.01	Luminal	6
Case_8	64	ILC	Wild Type	Yes	0.4	Luminal	10
Case_9	55	ILC	Wild Type	Yes	0.05	Luminal	10
Case_10	77	ILC	Wild Type	Yes	0.05	Luminal	10
Case_11	65	ILC (Pleomorphic)	Wild Type	Yes	0.4	Luminal	9
Case_12	61	ILC (Pleomorphic)	Wild Type	Yes	0.03	Luminal	9
Case_13	29	ILC	Wild Type	Yes	0.2	Luminal	6
Case_14	36	ILC (Pleomorphic)	Wild Type	Yes	0.01	Luminal	9
Case_15	63	ILC	Wild Type	Yes	0.01	TN	10
Case_16	41	ILC	Wild Type	Yes	0.01	Luminal	10
Case_17	47	ILC	Wild Type	Yes	0.01	Luminal	10
Case_18	50	ILC	Wild Type	NA	0.2	Luminal	Present study
Case_19	64	ILC	Wild Type	NA	0.05	Luminal	Present study
Case_20	75	ILC	Wild Type	NA	0.2	Luminal	Present study
Case_21	63	ILC	Wild Type	NA	0.5	Luminal	Present study
Case_22	56	ILC	Wild Type	NA	0.3	Luminal	Present study
Case_23	65	ILC	c.1009-1G>A	NA	0.25	TN	Present study
Case_24	68	ILC	Q610*	Yes	0.2	Luminal	10
Case_25	67	ILC (Pleomorphic)	c.757_761delACCGA	Yes	0.01	TN	9
Case_26	86	ILC (Pleomorphic)	c.2121delT	Yes	0.01	Luminal	9
Case_27	74	ILC (Pleomorphic)	c.2223dupA	Yes	0.01	Luminal	9
Case_28	66	ILC (Pleomorphic)	c.163+2T>G	Yes	0.05	Luminal Her2	9
Case_29	60	ILC (Pleomorphic)	Q16*	Yes	0.01	Luminal	9
Case_30	72	ILC (Pleomorphic)	c.866delC	Yes	0.3	Luminal	9
Case_31	74	ILC (Pleomorphic)	E497*	Yes	0.05	Luminal	9
Case_32	56	ILC (Pleomorphic)	c.1449_1450insC	Yes	0.05	Luminal	9
Case_33	64	ILC	c.1747_1755del	NA	0.05	Luminal	Present study
Case_34	50	ILC	c.1921C>T	NA	0.02	Luminal	Present study
Case_35	62	ILC	c.220C>T (p.Arg74Ter)	NA	0.1	Luminal	Present study
Case_36	58	ILC	c.301_332del; c.1432_1440del	NA	0.3	Luminal	Present study
Case_37	52	ILC	c.2538_2544del	NA	0	Luminal	Present study
Case_38	87	IBC-NST	Wild Type	NA	0.01	Luminal	Present study
Case_39	79	IBC-NST	Wild Type	NA	0.1	TN	Present study
Case_40	92	IBC-NST	Wild Type	Yes	0.1	Luminal	6
Case_41	74	IBC-NST	Wild Type	Yes	0.01	Luminal	6
Case_42	49	IBC-NST	Wild Type	Yes	NA	Luminal	6
Case_43	50	IBC-NST	Wild Type	Yes	0.01	TN	6
Case_44	57	IBC-NST	Wild Type	Yes	0.01	TN	6
Case_45	70	IBC-NST	Wild Type	Yes	0.05	Luminal	6
Case_46	84	IBC-NST	Wild Type	Yes	0.05	Luminal	6
Case_47	73	IBC-NST	Wild Type	NA	0.4	Luminal	Present study
Case_48	47	IBC-NST	Wild Type	NA	0.3	Luminal	Present study
Case_49	60	IBC-NST	Wild Type	NA	0.5	Luminal	Present study
Case_50	69	IBC-NST	Wild Type	NA	0.4	Luminal	Present study
Case_51	43	IBC-NST	Wild Type	NA	0.3	Luminal	Present study
Case_52	50	IBC-NST	Wild Type	NA	0.3	Luminal	Present study
Case_53	50	IBC-NST	Wild Type	NA	0.3	Luminal	Present study
Case_54	63	IBC-NST	Wild Type	NA	0.5	Luminal	Present study
Case_55	51	IBC-NST	Wild Type	NA	0.3	Luminal	Present study
Case_56	66	IBC-NST	Wild Type	NA	0.3	Luminal	Present study
Case_57	32	Benign Hyperplasia	Wild Type	NA	0.04	NA	Present study
Case_58	29	Benign Hyperplasia	Wild Type	NA	0.02	NA	Present study
Case_59	67	Benign Hyperplasia	Wild Type	NA	0.1	NA	Present study
Case_60	47	Benign Hyperplasia	Wild Type	NA	0.05	NA	Present study
Case_61	65	Benign Hyperplasia	Wild Type	NA	0	NA	Present study
*Main text

## Sheet: Suppl Table 3 
Supplementary Table 3. CpGs sites along the CDH1 gene that have been studied by methylation analysis.
UCSC_REFGENE_GROUP	RELATION_TO_UCSC_CPG_ISLAND	Position	References*		References*
TSS1500	N_shore	68736742	8		1. Sarrió, D. et al. Epigenetic and genetic alterations of APC and CDH1 genes in lobular breast cancer: Relationships with abnormal E-cadherin and catenin expression and microsatellite instability: E-Cadherin, Catenins and APC. Int. J. Cancer 106, 208–215 (2003).
		68737040	Present study, 7, 8
		68737043	Present study, 8		2. Lombaerts, M. et al. Infiltrating leukocytes confound the detection of E-cadherin promoter methylation in tumors. Biochemical and Biophysical Research Communications 319, 697–704 (2004).
		68737056	Present study
		68737077	Present study, 7, 8		3. Zou, D. et al. Epigenetic silencing in non-neoplastic epithelia identifies E-cadherin ( CDH1 ) as a target for chemoprevention of lobular neoplasia. J. Pathol. 218, 265–272 (2009).
TSS200	Island	68737131	Present study, 2, 4, 5, 6, 8, 9
		68737133	Present study, 2, 4, 5, 6, 9		4. Shinozaki, M. et al. Distinct hypermethylation profile of primary breast cancer is associated with sentinel lymph node metastasis. Clin Cancer Res 11, 2156–2162 (2005).
		68737141	Present study, 2, 4, 5, 6, 9
		68737147	Present study, 2, 4, 5, 6, 9		5. Liu, J. et al. CDH1 promoter methylation correlates with decreased gene expression and poor prognosis in patients with breast cancer. Oncology Letters 11, 2635–2643 (2016).
		68737155	Present study, 2, 4, 5, 6, 7, 8, 9
		68737160	Present study, 2, 4, 5, 6, 9		6. Droufakou, S. et al. Multiple ways of silencing E-cadherin gene expression in lobular carcinoma of the breast. Int. J. Cancer 92, 404–408 (2001).
		68737169	Present study, 2, 4, 5, 6
		68737186	2, 4, 5, 6		7. Ciriello, G. et al. Comprehensive Molecular Portraits of Invasive Lobular Breast Cancer. Cell 163, 506–519 (2015).
		68737188	2, 4, 5, 6, 7, 8
		68737208	2, 4, 5, 6		8. Alexander, J. et al. Assessment of the Molecular Heterogeneity of E-Cadherin Expression in Invasive Lobular Breast Cancer. Cancers 14, 295 (2022).
		68737234	3
		68737239	3, 8		9. Fridrichova, I. et al. CXCL12 and ADAM23 hypermethylation are associated with advanced breast cancers. Translational Research 165, 717–730 (2015).
		68737246	3
		68737255	3
First exon		68737278	Present study, 1, 3, 7, 8
		68737296	Present study, 1, 3, 7, 8
		68737299	Present study, 1, 3, 7, 8
		68737326	1, 3
		68737349	1, 3
		68737359	1, 3
		68737364	1, 3
		68737369	1, 3
		68737373	1, 3
		68737382	3
		68737392	3
		68737396	3
		68737399	3
		68737405	3
Body		68737594	7, 8
		68737859	7, 8
		68738095	7, 8
Second exon		68738321	7, 8
Body	S_shore	68738526	Present study, 7, 8
		68738545	Present study
		68738565	Present study, 7, 8
		68738571	Present study
		68740805	8
		68741082	8
hg38_cpgIslandExt_CpG: 103 range=chr16:68737132-68738441

## Sheet: Suppl Table 4 and 5
Supplementary Tables 4 and 5. Comparison of the methylation frequencies of the cases in our series versus the cases in the series of Ciriello et al. 2015 and Alexander et al. 2022.
	Present study 2023 n=37*	Ciriello et al. 2015 n=111**
Position	Methylation frequencies
68737040	0.24	15-25%
68737077	0.15	10-20%
68737155	0.04	0-10%
68737278	0.04	0-10%
68737296	0.1	5-15%
68737299	0.04	5-15%
68738526	0.33	30-40%
68738565	0.37	30-40%
	Present study 2023		Alexander et al. 2022
	n=22***	n=37*	n=4***	n=9****
Position	Methylation frequencies
68737040	0.24	0.24	0.4	0.37
68737043	0.22	0.22	0.44	0.4
68737077	0.15	0.15	0.29	0.23
68737131	0.06	0.06	0.22	0.18
68737155	0.04	0.04	0.25	0.2
68737278	0.04	0.04	0.06	0.07
68737296	0.1	0.1	0.1	0.1
68737299	0.04	0.04	0.16	0.14
68738526	0.33	0.33	0.51	0.46
68738565	0.37	0.37	0.49	0.43
*All cases were e-cadherin negative and the CDH1 mutation frequency was 40.5%.
**87% of the cases were e-cadherin negative and the CDH1 mutation frequency was 62%.
***All cases were e-cadherin negative and none of them had a CDH1 mutation.
****All cases were e-cadherin negative and the CDH1 mutation frequency was 56%.

## Sheet: Suppl Fig.1
Supplementary Fig.1 A.Violin plots for each group of tumors showing the methylation data distribution in the CpG site at position (A) 68737077, (B) 68737141, (C) 68737278, (D) 68737296 and (E) 68737299.
A						B							C
				p-value<0.05						p-value<0.05						p-value<0.05
				Mutated ILC vs IBC-NST	p-value=0.01					Mutated ILC vs IBC-NST	p-value=0.001					Mutated ILC vs IBC-NST	p-value=0.001
				Non-mutated ILC vs IBC-NST	p-value=0.03											Non-mutated ILC vs IBC-NST	p-value=0.045
D						E
				p-value<0.05						p-value<0.05
				Mutated ILC vs IBC-NST	p-value=0					Mutated ILC vs IBC-NST	p-value=0.010
				Non-mutated ILC vs IBC-NST	p-value=0.0004
				Non-mutated ILC vs mutated ILC	p-value=0.005
